# Supplementary material for: Niche formation and metabolic interactions contribute to stable diversity in a spatially structured cyanobacterial community
Source: ISME J. 2025 Jun 19;19(1):wraf126. doi: 10.1093/ismejo/wraf126 (PMC12416818; doi:10.1093/ismejo/wraf126)
Supplement: Duxbury_etal_SupplFile1_wraf126 [file duxbury_etal_supplfile1_wraf126.xlsx]

## Sheet: Duxbury_etal_SupplFile2_mag_per
Sample	MM	M_P0	P3	P4	P5	P11	P6	P6_cryo	P1	P20	S1	S2	S3	S4	S5	NS1	NS2	NS3	NS4	NS5	Inside2	Inside1	P34	V1	V2	V3	NV1	NV2	NV3	G1	G2	G3
Fluctiforma draycotensis	0.3233	0.5352	0.6094	0.4989	0.3259	0.9186	0.3594	0.9182	0.886043	0.793564	0.769887	0.576051	0.799631	0.721102	0.658846	0.883017	0.898527	0.182677	0.916267	0.488678	0.113141	0.42748	0.665742	0.682786	0.803129	0.692264	0.771787	0.637021	0.311665	0.667435	0.34658	0.404124
g_SKRR01	0.000168318	0.01438	0.01086	0.02141	0.04043	0.0003311	0.01065	4.52e-05	0.00350346	0.00265811	0.000201625	0.000170321	0.000198696	0.000197369	0.000183262	0.000205095	0.00022378	0.000134223	0.000197486	0.000180108	0.000132112	0.000111935	0.000210884	0.000161585	0.0155965	0.00013487	0.00019444	0.000180582	0.0398908	0.00025561	0.000117356	0.000293144
g_Chryseoglobus	0.114265	0.1351	0.05954	0.1367	0.08167	0.002225	0.07134	0.002748	0.00384317	0.00978542	0.000193793	0.000194253	0.00018346	0.000167186	0.000256796	0.000101303	0.000111562	0.000353897	0.000100268	9.57315e-05	0.000335511	0.00026902	0.000129945	0.000259686	0.0245301	0.000303486	0.000122074	0.000437269	0.247216	0.000126276	0.000418905	0.000120548
g_Microbacterium	0.0118717	0.0003649	0.0002458	2.09e-06	5.12e-08	0	1.28e-07	0	0.00111703	1.15562e-05	1.69089e-05	2.04497e-05	1.67921e-05	1.8607e-05	1.8733e-05	1.54374e-05	1.81964e-05	1.87633e-05	1.51118e-05	2.41908e-05	1.57521e-05	9.00828e-06	3.96903e-05	1.89551e-05	1.84716e-05	1.42042e-05	1.38035e-05	1.62761e-05	9.03912e-06	5.54601e-05	1.59272e-05	0.000109951
Microbacterium maritypicum	0.0224545	0.008279	0.001875	0.008247	0.01121	9.31e-05	0.02432	0.0002862	0.0011722	0.00175741	0.065395	0.0824789	0.0595237	0.0510466	0.120797	0.00240127	0.00020272	0.195217	0.000489538	0.0199943	0.203695	0.154448	0.0341244	0.0889692	0.00119337	0.0839369	0.00728931	0.137675	0.00826486	0.00894335	0.19695	0.00870295
Rhodococcus_B sp000954115	0.000403213	0.002551	0.0001658	0.0001607	0.0007142	0	0	0	0.000161917	1.08626e-06	5.53069e-06	1.53789e-05	5.67771e-06	1.05556e-05	1.11168e-05	3.16155e-06	4.18121e-06	1.46205e-05	2.92588e-06	1.84609e-05	1.60715e-05	5.16771e-06	2.58745e-05	7.54954e-06	6.26436e-06	6.71574e-06	2.34439e-06	3.28867e-06	3.54642e-06	3.65655e-05	7.44571e-06	8.57472e-05
g_Roseococcus	0.00398085	0.002277	0.008158	0.004411	0.002597	0.0006035	0.001876	0.002091	0.00124753	0.000551361	0.00397649	0.00527325	0.00428384	0.00503125	0.00969439	0.0057926	0.000694086	0.0162004	0.00229361	0.029379	0.000412227	0.000448151	0.00162975	0.00148265	0.00102001	0.003131	0.00189351	0.00386567	0.0115272	0.00070521	0.00269492	0.00076077
g_Roseomonas_A	0.105776	0.0359	0.0129	0.006912	0.03864	0.002867	0.02862	0.003024	0.00400925	0.00460395	0.0330003	0.0489404	0.0295112	0.0268932	0.0435594	0.0367095	0.037827	0.0835712	0.0266215	0.0898236	0.0601421	0.0326026	0.0262415	0.00531325	0.00666118	0.0115006	0.00406223	0.00528921	0.00826423	0.0021729	0.0128749	0.00143813
g_Roseomonas_B	0.000938012	0.001866	0.001061	0.002732	0.01612	0.002766	0.009508	0.002453	0.00405331	0.00315443	0.0101488	0.0150099	0.00853578	0.00845384	0.0113024	0.00600949	0.00806673	0.0135463	0.00567603	0.0200821	0.00835982	0.0088611	0.0119363	0.00371874	0.00459325	0.00485544	0.00415907	0.00597731	0.00772159	0.00441468	0.00792518	0.00383952
g_BN140002	3.98501e-05	0.01718	0.08536	1.34e-07	2.5e-07	3.62e-08	1.57e-07	3.78e-08	0.000404526	8.36188e-06	3.3671e-05	8.50891e-05	3.32131e-05	6.97489e-05	6.47456e-05	2.36615e-05	3.12289e-05	0.00012421	2.30857e-05	0.000142665	9.9343e-05	8.48277e-05	0.000248128	0.000183656	0.000165961	9.90128e-05	0.000142531	6.7069e-05	7.65405e-05	0.000282091	4.81553e-05	0.000596312
g_Phreatobacter	0.00553609	0.0715	0.003923	0.02929	0.09513	0.003849	0.1039	0.008027	0.0108887	0.015388	0.0093695	0.00666432	0.00501327	0.00487737	0.0110999	0.00350718	0.00117552	0.0404452	0.00279637	0.0528734	0.043869	0.0817577	0.0337021	0.00248007	0.0021209	0.00239067	0.00824915	0.0134097	0.0155451	0.107054	0.194076	0.147565
f_Pseudoxanthobacteraceae	0.028441	0.01883	0.01871	0.02602	0.1195	0.003138	0.06509	0.007807	0.011369	0.00591326	0.00911573	0.0185991	0.0073054	0.0121562	0.00990377	0.00576477	0.000285139	0.0540084	0.0012591	0.00645893	0.121733	0.0446966	0.0155302	0.00570507	0.00905741	0.00550535	0.0110222	0.0116319	0.0124268	0.00443826	0.00514573	0.00373026
g_Allorhizobium	0.12065	0.01346	0.02458	0.03726	0.05317	0.002032	0.03577	0.004181	0.00644227	0.0188552	0.0202331	0.0600816	0.0189884	0.044699	0.0410213	0.0231817	0.0216162	0.188184	0.0165835	0.166595	0.250241	0.0552436	0.027926	0.0140768	0.00858645	0.0540603	0.0630004	0.031216	0.0394884	0.0352964	0.0960085	0.135565
g_Gemmobacter_C	0.00137905	0.01811	0.03074	0.01887	0.02902	0.002789	0.03855	0.003163	0.00322702	0.00972812	2.73118e-05	7.64747e-05	2.72349e-05	5.2137e-05	5.57888e-05	1.58339e-05	1.942e-05	7.83084e-05	1.47086e-05	9.86634e-05	7.24663e-05	2.70127e-05	0.000123184	0.0525333	0.0183136	3.59011e-05	2.75425e-05	0.0539134	0.117241	0.000145932	3.70065e-05	0.000329094
g_Hydrogenophaga	0.0620218	0.009974	0.02413	0.03511	0.02385	0.004261	0.05835	0.009952	0.0114306	0.0125538	0.033196	0.0715655	0.0197576	0.0329193	0.0219515	0.00729806	5.08986e-05	0.0788372	0.0021298	0.0126189	0.0844016	0.111435	0.0780075	0.0635109	0.0513822	0.0797675	0.0379252	0.0137011	0.0461957	0.0215399	0.0650783	0.0103435
Pseudomonas_E composti	0.124426	0.05695	0.03396	0.0866	0.04698	0.03713	0.07856	0.01772	0.0407337	0.107515	0.0143821	0.0495393	0.0173861	0.0412208	0.0184756	0.00224842	0.000167843	0.0678091	0.000697872	0.00916388	0.0181456	0.0437593	0.0149205	0.0468197	0.0251279	0.0289218	0.0621664	0.0651295	0.113684	0.0504205	0.00617599	0.0636079
sum	0.925651	0.941922	0.925609	0.912625	0.884932	0.980685	0.885934	0.979697	0.989646	0.986049	0.969183	0.934765	0.970402	0.948915	0.947242	0.976294	0.969021	0.92122	0.975168	0.896227	0.904811	0.96124	0.910538	0.968027	0.971502	0.966928	0.972058	0.979534	0.97922	0.903323	0.934154	0.781212
