# Supplementary material for: Niche formation and metabolic interactions contribute to stable diversity in a spatially structured cyanobacterial community
Source: ISME J. 2025 Jun 19;19(1):wraf126. doi: 10.1093/ismejo/wraf126 (PMC12416818; doi:10.1093/ismejo/wraf126)
Supplement: Duxbury_etal_SupplFile2_FINAL_wraf126 [file duxbury_etal_supplfile2_final_wraf126.xlsx]

## Sheet: Duxbury_etal_SupplFile2_sulfur_
	Oxygenic PhotoSystem I						Oxygenic PhotoSystem II						Anoxygenic PhotoSystem II		Rubisco		Assimilatory sulfate reduction (Sulfate to H2S)										Dissimilatory sulfate reduction				SOX complex								sulfur reducton to H2S				sulfide oxidation to sulfur
	psaA	psaB	psaC	psaD	psaE	psaF	psbA	psbD	psbC	psbB	psbE	psbF	pufL	pufM	rbcL	rbcS	papss	met3	cysC	cysNC	cysD	cysN	cysH	cysJ	cysI	sir	aprA	aprB	dsrA	dsrB	soxA	soxX	soxB	soxC	soxD	soxY	soxZ	sqr	hydA	hydD	hydG	hydB	fccB	fccA	phsA	phsB	phsC	tst	glpE
	K02689	K02690	K02691	K02692	K02693	K02694	K02703	K02706	K02705	K02704	K02707	K02708	K08928	K08929	K01601	K01602	K13811	K00958	K00860	K00955	K00957	K00956	K00390	K00380	K00381	K00392	K00394	K00395	K11180	K11181	K17222	K17223	K17224	K17225	K22622	K17226	K17227	K17218	K17993	K17994	K17995	K17996	K17229	K17230	K08352	K08353	K08354	K01011	K02439
Pseudomonas_E composti	0	0	0	0	0	0	0	0	0	0	0	0	0	0	0	0	0	0	1	1	1	1	0	1	1	0	0	0	0	0	0	0	0	0	0	1	0	0	0	0	0	0	0	1	0	0	0	1	1
g_Hydrogenophaga	0	0	0	0	0	0	0	0	0	0	0	0	1	1	1	1	0	0	0	0	1	1	1	0	1	0	0	0	0	0	1	1	1	1	1	1	1	0	0	0	0	0	1	1	0	0	0	1	0
g_Gemmobacter_C	0	0	0	0	0	0	0	0	0	0	0	0	1	1	0	0	0	1	0	0	0	0	1	0	1	0	0	0	0	0	0	0	0	0	0	1	1	1	0	0	0	0	1	0	0	0	0	1	0
Allorhizobium sp900156055	0	0	0	0	0	0	0	0	0	0	0	0	1	1	0	0	0	0	0	0	0	0	0	0	1	0	0	0	0	0	0	0	0	0	0	0	0	0	0	0	0	0	0	0	0	0	0	1	0
Allorhizobium rhizophilum	0	0	0	0	0	0	0	0	0	0	0	0	1	1	0	0	0	0	0	0	1	1	1	0	1	0	0	0	0	0	0	0	0	0	0	0	0	1	0	0	0	0	0	0	0	0	0	1	0
f_Pseudoxanthobacteraceae	0	0	0	0	0	0	0	0	0	0	0	0	1	1	1	1	0	0	1	1	1	1	1	0	1	0	0	0	0	0	0	0	0	0	0	1	0	1	0	0	0	0	0	1	0	0	0	1	0
g_Phreatobacter	0	0	0	0	0	0	0	0	0	0	0	0	0	0	0	0	0	0	0	1	1	1	0	0	0	0	0	0	0	0	0	0	0	0	0	0	0	1	0	0	0	0	0	0	0	0	0	1	0
g_BN140002	0	0	0	0	0	0	0	0	0	0	0	0	1	1	0	0	0	0	0	1	1	1	0	0	0	0	0	0	0	0	1	1	1	1	1	1	1	1	0	0	0	0	1	1	0	0	0	1	0
g_Roseomonas_B	0	0	0	0	0	0	0	0	0	0	0	0	1	1	0	0	0	0	0	1	1	1	0	0	0	0	0	0	0	0	1	1	0	0	0	1	0	1	0	0	0	0	1	1	0	0	0	1	0
g_Roseomonas_A	0	0	0	0	0	0	0	0	0	0	0	0	1	1	0	0	0	0	0	1	1	1	0	0	0	0	0	0	0	0	1	1	0	0	0	1	0	1	0	0	0	0	1	1	0	0	1	1	0
g_Roseococcus	0	0	0	0	0	0	0	0	0	0	0	0	1	1	0	0	0	0	0	1	1	1	0	0	0	0	0	0	0	0	0	0	0	0	0	0	0	0	0	0	0	0	0	1	0	0	0	1	0
Rhodococcus_B_sp000954115	0	0	0	0	0	0	0	0	0	0	0	0	0	0	0	0	0	0	0	1	2	1	1	0	0	0	0	0	0	0	0	0	0	0	0	0	0	1	0	0	0	0	0	0	0	0	0	1	0
Microbacterium maritypicum	0	0	0	0	0	0	0	0	0	0	0	0	0	0	0	0	0	0	0	0	0	0	0	0	0	0	0	0	0	0	0	0	0	0	0	0	0	0	0	0	0	0	0	0	0	0	0	1	0
g_Microbacterium	0	0	0	0	0	0	0	0	0	0	0	0	0	0	0	0	0	0	0	0	1	1	1	0	0	1	0	0	0	0	0	0	0	0	0	0	0	1	0	0	0	0	0	0	0	0	0	2	0
g_Chryseoglobus	0	0	0	0	0	0	0	0	0	0	0	0	0	0	0	0	0	0	0	0	0	0	0	0	0	0	0	0	0	0	0	0	0	0	0	0	0	0	0	0	0	0	0	0	0	0	0	1	0
g_SKRR01	0	0	0	0	0	0	0	0	0	0	0	0	0	0	0	0	0	0	0	0	1	1	1	0	0	0	0	0	0	0	0	0	0	0	0	0	0	1	0	0	0	0	0	0	0	0	0	0	0
Fluctiforma draycotensis	1	1	1	1	1	1	1	1	1	1	1	1	0	0	1	1	0	1	0	0	0	0	1	1	1	1	0	0	0	0	0	0	0	0	0	0	0	1	0	0	0	0	0	0	0	0	0	1	0
[truncated: 36 more columns]
