# Supplementary material for: Niche formation and metabolic interactions contribute to stable diversity in a spatially structured cyanobacterial community
Source: ISME J. 2025 Jun 19;19(1):wraf126. doi: 10.1093/ismejo/wraf126 (PMC12416818; doi:10.1093/ismejo/wraf126)
Supplement: Duxbury_etal_SupplFile3_FINAL_wraf126 [file duxbury_etal_supplfile3_final_wraf126.xlsx]

## Sheet: SummaryData
	DESCRIPTION: LOCI IDENTIFIED BY DBCAN AS MATCHING SELECT GH OR CBM FAMILY MOTIFS.
	THE SUMMARY IN THIS FILE IS ONLY FROM PACBIO-BASED MAGS, WHILE FIGURES IN THE MANUSCRIPT COMBINE HITS FROM BOTH PACBIO AND SHORT-READ BASED MAGS
	Gene ID	EC#	HMMER	dbCAN_sub	DIAMOND	Signalp	#ofTools	Taxon (highest resolution)						Galctose-related families considered
	bin_c6_LOCUS_02480	3.2.1.23	GH2(47-921)	GH2_e92	GH2	N	3	SKRR01						Family	Name	EC_Number
	bin_c6_LOCUS_26530	3.2.1.22	GH36(38-670)	GH36_e24	GH36	N	3	SKRR01						GH1	beta-galactosidase | 6-phospho-beta-galactosidase	3.2.1.23 | 3.2.1.85
														GH114	endo-alpha-1,4-polygalactosaminidase	3.2.1.109
	comp1_LOCUS_00580	3.2.1.21|3.2.1.-|3.2.1.38|3.2.1.23|3.2.1.74	GH1(3-461)	GH1_e113	GH1	N	3	Chryseoglobus						GH135	alpha-1,4-galactosaminogalactan hydrolase	3.2.1.-
	comp1_LOCUS_00740	3.2.1.21|3.2.1.-|3.2.1.38|3.2.1.23|3.2.1.74	GH1(12-467)	GH1_e113	GH1	N	3	Chryseoglobus						GH159	beta-D-galactofuranosidase	3.2.1.146
	comp1_LOCUS_24060	-	GH2(19-462)	GH2_e12	GH2	N	3	Chryseoglobus						GH16	[retaining] beta-porphyranase	3.2.1.178
	comp1_LOCUS_04260	3.2.1.23	GH2(45-903)	GH2_e61	GH2	N	3	Chryseoglobus						GH165	beta-galactosidase	3.2.1.23
	comp1_LOCUS_22200	3.2.1.22	GH36(211-516)	GH36_e27	GH36	N	3	Chryseoglobus						GH166	alpha-1,4-galactosaminogalactan hydrolase	3.2.1.-
	comp1_LOCUS_04240	-	GH36(69-659)	GH36_e45	GH36	N	3	Chryseoglobus						GH173	¶¬-galactosidase (EC 3.2.1.23)	3.2.1.23
														GH2	beta-D-galactofuranosidase | beta-galactosidase	3.2.1.146 | 3.2.1.23
	bin_m174_LOCUS_33290	3.2.1.52|-	CBM32(51-185)+CBM32(208-331)+GH20(491-813)	CBM32_e154+CBM32_e154+GH20_e114	CBM32+GH20	Y(1-40)	3	M. maritypicum						GH27	alpha-galactosidase	3.2.1.22
	bin_m174_LOCUS_01800	3.2.1.97|-	GH101(228-762)+CBM32(1351-1478)	CBM32_e7+GH101_e1+CBM32_e7	CBM32+GH101	Y(1-37)	3	M. maritypicum						GH31	alpha-galactosidase	3.2.1.22
	bin_m174_LOCUS_25900	-	GH114(65-229)	GH114_e3	GH114	Y(1-24)	3	M. maritypicum						GH35	beta-galactosidase	3.2.1.23
	bin_m174_LOCUS_01790	3.2.1.23|3.2.1.-|3.2.1.38	GH35(38-344)	GH35_e23	GH35	N	3	M. maritypicum						GH36	alpha-galactosidase | alpha-N-acetylgalactosaminidase	3.2.1.22 | 3.2.1.49
	bin_m174_LOCUS_20930	3.2.1.23|3.2.1.-|3.2.1.38	GH35(11-322)	GH35_e23	GH35	N	3	M. maritypicum						GH39	beta-galactosidase | alpha-L-arabinofuranosidase	3.2.1.23 | 3.2.1.55
	bin_m174_LOCUS_29880	3.2.1.22	GH36(18-669)	GH36_e2	GH36	N	3	M. maritypicum						GH4	alpha-galactosidase	3.2.1.22
	bin_m174_LOCUS_29920	-	GH42(23-391)	GH42_e11	GH42	N	3	M. maritypicum						GH42	beta-galactosidase	3.2.1.23
	bin_m174_LOCUS_00400	-	GH42(23-392)	GH42_e6	GH42	N	3	M. maritypicum						GH43	beta-D-galactofuranosidase	3.2.1.146
	comp0_LOCUS_39620	-	GH57(8-487)	GH57_e29	GH57	N	3	F. draycotensis						GH57	alpha-galactosidase	3.2.1.22
														GH59	beta-galactosidase	3.2.1.23
	bin_c30_LOCUS_03480	3.2.1.23	GH1(34-323)	GH1_e18	GH1	N	3	Roseococcus						GH94	4-O-¶¬-D-glucosyl-D-galactose phosphorylase	2.4.1.-
														GH97	alpha-galactosidase	3.2.1.22
	bin_m307_LOCUS_26140	-	GH1(44-402)	GH1_e90	GH1	N	3	Roseomonas A
	bin_m307_LOCUS_36210	-	GH1(32-387)	GH1_e90	GH1	N	3	Roseomonas A
	bin_m307_LOCUS_51240	-	GH1(42-351)	GH1_e92	GH1	N	3	Roseomonas A
														CBM51	Modules of approx. 150 residues found attached to various enzymes from families GH2, GH27, GH31, GH95, GH98 and GH101 . Binding to galactose and to blood group A/B-antigens demonstrated in the case of C. perfringens GH95CBM51 and GH98CBM51 respectively [Gregg KJ et al. (2008) J. Biol. Chem. 283:12604-13 PMID: 18292090].	-
	bin_c11_LOCUS_49240	-	GH1(3-382)	GH1_e81	GH1	N	3	BN140002						CBM87	Binding to alpha-1,4-N-acetylgalactosamine-rich regions of galactosaminogalactan	-
	bin_c11_LOCUS_49280	-	GH2(2-471)	GH2_e123	GH2	N	3	BN140002						CBM32	Binding to galactose and lactose has been demonstrated for the module of Micromonospora viridifaciens sialidase (PMID: 16239725). Binding to polygalacturonic acid has been shown for a Yersinia member (PMID: 17292916). Binding to LacNAc (beta-D-galactosyl-1,4-beta-D-N-acetylglucosamine) has been shown for an N-acetylglucosaminidase from Clostridium perfingens (PMID: 16990278).	-
	bin_m369_LOCUS_10310	-	GH2(18-714)	GH2_e46	GH2	N	3	Phreatobacter						AA5	galactose oxidase	1.1.3.9
	comp243_LOCUS_31410	-	GH2(18-714)	GH2_e46	GH2	N	3	Phreatobacter
	bin_c35_LOCUS_36770	3.2.1.21|3.2.1.-|3.2.1.38|3.2.1.23|3.2.1.74	GH1(34-470)	GH1_e113	GH1	Y(1-30)	3	Pseudoxanthobacteraceae
	bin_c13_LOCUS_24200	3.2.1.21|3.2.1.38|3.2.1.-	GH1(9-446)	GH1_e107	GH1	N	3	A. rhizophilum
	bin_c13_LOCUS_37370	-	GH2(5-665)	GH2_e94	GH2	N	3	A. rhizophilum
	bin_c13_LOCUS_54900	-	GH2(5-665)	GH2_e94	GH2	N	3	A. rhizophilum
	bin_c13_LOCUS_18050	-	GH36(10-627)	GH36_e40	GH36	N	3	A. rhizophilum
	bin_c13_LOCUS_18070	3.2.1.23	GH42(5-389)	GH42_e1	GH42	N	3	A. rhizophilum
	bin_c1_LOCUS_03930	3.2.1.21|3.2.1.38|3.2.1.-	GH1(9-446)	GH1_e107	GH1	N	3	A. rhizophilum
	bin_c1_LOCUS_29110	3.2.1.21|3.2.1.38|3.2.1.-	GH1(9-446)	GH1_e107	GH1	N	3	A. rhizophilum
	bin_c1_LOCUS_36490	3.2.1.21|3.2.1.38|3.2.1.-	GH1(9-446)	GH1_e107	GH1	N	3	A. rhizophilum
	bin_c1_LOCUS_24680	-	GH2(11-687)	GH2_e46	GH2	N	3	A. rhizophilum
	bin_c1_LOCUS_25630	3.2.1.23	GH2(5-547)	GH2_e64	GH2	N	3	A. rhizophilum
	bin_c1_LOCUS_16020	-	GH2(5-666)	GH2_e94	GH2	N	3	A. rhizophilum
	bin_c1_LOCUS_36060	-	GH2(5-666)	GH2_e94	GH2	N	3	A. rhizophilum
	bin_c23_LOCUS_08880	-	CBM91(112-304)	CBM91_e24	CBM91+GH43_11	N	3	A. sp900156055
	bin_c23_LOCUS_08810	-	GH2(4-662)	GH2_e94	GH2	N	3	A. sp900156056
	bin_c23_LOCUS_20600	-	GH36(6-627)	GH36_e40	GH36	N	3	A. sp900156057
	bin_c2_LOCUS_22590	-	GH1(5-438)	GH1_e110	GH1	N	3	Gemmobacter
	bin_c2_LOCUS_06140	3.2.1.22	GH36(4-642)	GH36_e1	GH36	N	3	Gemmobacter
	bin_c2_LOCUS_06090	3.2.1.23	GH42(8-391)	GH42_e1	GH42	N	3	Gemmobacter
	bin_m167_LOCUS_08070	2.4.1.-|3.2.1.-	GH39(90-397)	GH39_e0	GH39	Y(1-23)	3	P. composti
	bin_m167_LOCUS_44970	2.4.1.-|3.2.1.-	GH39(131-398)	GH39_e0	GH39	Y(1-30)	3	P. composti

## Sheet: bin_c6
Gene ID	EC#	HMMER	dbCAN_sub	DIAMOND	Signalp	#ofTools
bin_c6_LOCUS_28290	3.2.1.141|3.2.1.1	GH13_10(146-458)	CBM48_e0+GH13_e92	CBM48+GH13_10	N	3
bin_c6_LOCUS_13450	3.2.1.68|2.4.1.25|3.2.1.-	GH13_11(174-527)	CBM48_e3+GH13_e48	CBM48+GH13_11	N	3
bin_c6_LOCUS_28310	3.2.1.68|2.4.1.25|3.2.1.-	CBM48(15-105)+GH13_11(181-529)	CBM48_e3+GH13_e48	CBM48+GH13_11	N	3
bin_c6_LOCUS_21300	-	CBM67(15-207)+GH78(284-798)	CBM67_e15+GH78_e34	CBM67+GH78	N	3
bin_c6_LOCUS_03570	5.4.99.16	GH13_16(40-392)	GH13_e0	GH13_16	N	3
bin_c6_LOCUS_28300	5.4.99.15	GH13_26(28-370)	GH13_e105	GH13_26	N	3
bin_c6_LOCUS_10260	3.2.1.20|3.2.1.10	GH13_23(55-385)	GH13_e182	GH13_23	N	3
bin_c6_LOCUS_34680	3.2.1.20|3.2.1.10	GH13_23(28-381)	GH13_e182	GH13_23	N	3
bin_c6_LOCUS_03590	2.4.1.18	GH13_9(190-490)	GH13_e200	CBM48+GH13_9	N	3
bin_c6_LOCUS_03540	-	GH13_3(232-455)	GH13_e41	GH13_3	N	3
bin_c6_LOCUS_02480	3.2.1.23	GH2(47-921)	GH2_e92	GH2	N	3
bin_c6_LOCUS_03030	-	GH29(3-392)	GH29_e77	GH29	N	3
bin_c6_LOCUS_01670	3.2.1.52	GH3(114-333)	GH3_e125	GH3	Y(1-42)	3
bin_c6_LOCUS_38430	3.2.1.21|3.2.1.-|3.2.1.37|3.2.1.55|3.2.1.23|3.2.1.45	GH3(53-272)	GH3_e197	GH3	N	3
bin_c6_LOCUS_25260	3.2.1.37	GH3(98-323)	GH3_e50	GH3	N	3
bin_c6_LOCUS_05490	-	GH31_3(271-698)	GH31_e32	GH31_3	N	3
bin_c6_LOCUS_26530	3.2.1.22	GH36(38-670)	GH36_e24	GH36	N	3
bin_c6_LOCUS_05900	-	GH38(11-261)	GH38_e11	GH38	N	3
bin_c6_LOCUS_15940	3.2.1.-	GH38(29-326)	GH38_e12	GH0	N	3
bin_c6_LOCUS_14140	2.4.1.25	GH77(122-611)	GH77_e2	GH77	N	3

## Sheet: comp1
Gene ID	EC#	HMMER	dbCAN_sub	DIAMOND	Signalp	#ofTools
LOCUS_00450	3.2.1.8	CBM22(33-152)+CBM22(185-308)+CE4(360-480)+CBM22(563-695)+GH10(734-1066)+CBM9(1217-1391)	CBM22_e17+CBM22_e17+CE4_e88+CBM22_e17+GH10_e137+CBM9_e2	CBM0+CBM22+CBM9+CE0+GH10	Y(1-30)	3
LOCUS_03160	3.2.1.141|3.2.1.1	GH13_10(114-426)	CBM48_e0+GH13_e92	CBM48+GH13_10	N	3
LOCUS_10560	2.4.1.18	CBM48(136-220)+GH13_9(282-582)	CBM48_e2+GH13_e200	CBM48+GH13_9	N	3
LOCUS_03140	3.2.1.68|2.4.1.25|3.2.1.-	CBM48(10-99)+GH13_11(176-529)	CBM48_e3+GH13_e48	CBM48+GH13_11	N	3
LOCUS_10670	3.2.1.68|2.4.1.25|3.2.1.-	GH13_11(159-524)	CBM48_e3+GH13_e48	CBM48+GH13_11	N	3
LOCUS_14980	-	GH184(330-445)	CBM50_e40+CBM50_e279	CBM50+GH184	N	3
LOCUS_01040	3.2.1.40|3.1.1.73	CBM67(133-300)+GH78(340-863)	CBM67_e28+GH78_e80	GH78	N	3
LOCUS_00580	3.2.1.21|3.2.1.-|3.2.1.38|3.2.1.23|3.2.1.74	GH1(3-461)	GH1_e113	GH1	N	3
LOCUS_00740	3.2.1.21|3.2.1.-|3.2.1.38|3.2.1.23|3.2.1.74	GH1(12-467)	GH1_e113	GH1	N	3
LOCUS_00820	-	GH10(81-363)	GH10_e42	GH10	N	3
LOCUS_01370	-	GH127(29-554)	GH127_e11	GH127	N	3
LOCUS_10920	-	GH127(40-560)	GH127_e11	GH127	N	3
LOCUS_01130	3.2.1.-	GH127(13-566)	GH127_e5	GH127	N	3
LOCUS_15900	5.4.99.16	GH13_16(41-395)	GH13_e0	GH13_16	N	3
LOCUS_03150	5.4.99.15	GH13_26(28-309)	GH13_e105	GH13_26	N	3
LOCUS_12000	2.4.1.4	GH13_4(97-494)	GH13_e129	GH13_4	N	3
LOCUS_05820	-	GH13_21(187-503)	GH13_e177	GH13_21	N	3
LOCUS_05780	3.2.1.20	GH13_30(48-417)	GH13_e234	GH13_30	N	3
LOCUS_25970	3.2.1.1|3.2.1.116	GH13_32(58-326)	GH13_e240	GH13_32	Y(1-26)	3
LOCUS_10570	-	GH13_3(235-454)	GH13_e41	GH13_3	N	3
LOCUS_12330	3.2.1.205	GH15(14-363)	GH15_e47	GH15	N	3
LOCUS_14800	3.2.1.3	GH15(220-583)	GH15_e59	GH15	N	3
LOCUS_24060	-	GH2(19-462)	GH2_e12	GH2	N	3
LOCUS_04260	3.2.1.23	GH2(45-903)	GH2_e61	GH2	N	3
LOCUS_01500	3.2.1.21	GH3(37-244)	GH3_e154	GH3	N	3
LOCUS_25800	3.2.1.52	GH3(63-287)	GH3_e164	GH3	N	3
LOCUS_24580	3.2.1.21|3.2.1.-|3.2.1.37|3.2.1.55|3.2.1.23|3.2.1.45	GH3(41-261)	GH3_e197	GH3	N	3
LOCUS_00830	3.2.1.37	GH3(102-324)	GH3_e50	GH3	N	3
LOCUS_01090	3.2.1.37	GH3(120-336)	GH3_e50	GH3	N	3
LOCUS_12340	3.2.1.204	GH31_7(275-740)	GH31_e4	GH31_7	N	3
LOCUS_22770	-	GH32(18-291)	GH32_e19	GH0	N	3
LOCUS_22200	3.2.1.22	GH36(211-516)	GH36_e27	GH36	N	3
LOCUS_04240	-	GH36(69-659)	GH36_e45	GH36	N	3
LOCUS_04250	3.2.1.24	GH38(257-519)	GH38_e38	GH38	N	3
LOCUS_25570	-	GH42(18-385)	GH42_e32	GH42	N	3
LOCUS_26030	-	GH5_46(81-333)	GH5_e123	GH5_46	N	3
LOCUS_11140	3.2.1.146	GH5_13(42-227)	GH5_e221	GH5	N	3
LOCUS_04030	3.2.1.55	GH51_1(6-502)	GH51_e0	GH51_1	N	3
LOCUS_10900	3.2.1.55	GH51_1(7-499)	GH51_e0	GH51_1	N	3
LOCUS_24050	3.2.1.55	GH51_1(2-490)	GH51_e0	GH51_1	N	3
LOCUS_25530	3.2.1.89	GH53(50-413)+CBM61(499-637)	GH53_e14+CBM61_e15	CBM61+GH53	Y(1-29)	3
LOCUS_00910	-	GH175(195-390)	GH63_e16	GH175	N	3

## Sheet: bin_m174
Gene ID	EC#	HMMER	dbCAN_sub	DIAMOND	Signalp	#ofTools
bin_m174_LOCUS_33290	3.2.1.52|-	CBM32(51-185)+CBM32(208-331)+GH20(491-813)	CBM32_e154+CBM32_e154+GH20_e114	CBM32+GH20	Y(1-40)	3
bin_m174_LOCUS_01800	3.2.1.97|-	GH101(228-762)+CBM32(1351-1478)	CBM32_e7+GH101_e1+CBM32_e7	CBM32+GH101	Y(1-37)	3
bin_m174_LOCUS_15100	2.4.1.18	CBM48(128-214)+GH13_9(276-575)	CBM48_e2+GH13_e200	CBM48+GH13_9	N	3
bin_m174_LOCUS_15080	3.2.1.68|2.4.1.25|3.2.1.-	GH13_11(155-518)	CBM48_e3+GH13_e48	CBM48+GH13_11	N	3
bin_m174_LOCUS_09860	-	GH184(264-385)	CBM50_e966+CBM50_e966+CBM50_e966	CBM50+GH184	Y(1-37)	3
bin_m174_LOCUS_03440	3.2.1.40|3.1.1.73	CBM67(123-291)+GH78(320-843)	CBM67_e28+GH78_e80	GH78	N	3
bin_m174_LOCUS_11760	3.2.1.21	GH1(7-446)	GH1_e101	GH1	N	3
bin_m174_LOCUS_01450	3.2.1.21|3.2.1.-|3.2.1.38|3.2.1.23|3.2.1.74	GH1(1-472)	GH1_e113	GH1	N	3
bin_m174_LOCUS_21510	3.2.1.21	GH1(3-388)	GH1_e38	GH1	N	3
bin_m174_LOCUS_25900	-	GH114(65-229)	GH114_e3	GH114	Y(1-24)	3
bin_m174_LOCUS_33300	3.2.1.53|3.2.1.-	GH123_1(292-787)	GH123_e16	GH123_1	Y(1-43)	3
bin_m174_LOCUS_01360	3.2.1.20	GH13_30(37-402)	GH13_e234	GH13_30	N	3
bin_m174_LOCUS_30020	3.2.1.20	GH13_30(40-405)	GH13_e234	GH13_30	N	3
bin_m174_LOCUS_15090	-	GH13_3(277-497)	GH13_e41	GH13_3	N	3
bin_m174_LOCUS_33800	3.2.1.3	GH15(237-597)	GH15_e59	GH15	N	3
bin_m174_LOCUS_29380	-	GH171(26-368)	GH171_e15	GH171	N	3
bin_m174_LOCUS_06990	3.2.1.52	GH20(99-441)	GH20_e114	GH20	N	3
bin_m174_LOCUS_28970	-	GH20(130-461)	GH20_e33	GH20	N	3
bin_m174_LOCUS_06900	3.2.1.52	GH20(675-1013)	GH20_e51	GH20	N	3
bin_m174_LOCUS_16250	3.2.1.51	GH29(2-319)	GH29_e2	GH29	N	3
bin_m174_LOCUS_16180	-	GH29(14-364)	GH29_e54	GH29	N	3
bin_m174_LOCUS_05040	3.2.1.52	GH3(61-278)	GH3_e164	GH3	N	3
bin_m174_LOCUS_03430	3.2.1.21|3.2.1.-|3.2.1.37|3.2.1.55|3.2.1.23|3.2.1.45	GH3(34-254)	GH3_e197	GH3	N	3
bin_m174_LOCUS_11370	-	GH3(125-342)	GH3_e225	GH3	Y(1-32)	3
bin_m174_LOCUS_01270	3.2.1.21	GH3(76-303)	GH3_e91	GH3	N	3
bin_m174_LOCUS_02440	3.2.1.21|3.2.1.38|3.2.1.-	GH3(99-349)	GH3_e94	GH3	N	3
bin_m174_LOCUS_29450	-	GH30_5(26-540)+GH43_24(737-1036)	GH30_e21+CBM13_e131+GH43_e144	CBM13+GH30_5+GH43_24	Y(1-22)	3
bin_m174_LOCUS_01790	3.2.1.23|3.2.1.-|3.2.1.38	GH35(38-344)	GH35_e23	GH35	N	3
bin_m174_LOCUS_20930	3.2.1.23|3.2.1.-|3.2.1.38	GH35(11-322)	GH35_e23	GH35	N	3
bin_m174_LOCUS_29880	3.2.1.22	GH36(18-669)	GH36_e2	GH36	N	3
bin_m174_LOCUS_28960	3.2.1.24	GH38(260-515)	GH38_e38	GH38	N	3
bin_m174_LOCUS_29920	-	GH42(23-391)	GH42_e11	GH42	N	3
bin_m174_LOCUS_00400	-	GH42(23-392)	GH42_e6	GH42	N	3
bin_m174_LOCUS_29010	3.2.1.25	GH5_18(20-302)	GH5_e224	GH5_18	N	3
bin_m174_LOCUS_00350	-	GH63(143-539)	GH63_e16	GH63	N	3
bin_m174_LOCUS_23590	2.4.1.64	GH65(337-720)	GH65_e2	GH65	N	3

## Sheet: comp0
Gene ID	EC#	HMMER	dbCAN_sub	DIAMOND	Signalp	#ofTools
LOCUS_05420	2.4.1.18	CBM48(124-207)+GH13_9(299-599)	CBM48_e2+GH13_e200	CBM48+GH13_9	N	3
LOCUS_02550	-	GH10(45-356)	GH10_e59	GH10	N	3
LOCUS_09970	-	GH100(3-475)	GH100_e0	GH100	N	3
LOCUS_37210	-	GH102(153-286)	GH102_e17	GH102	N	3
LOCUS_40760	-	GH116(419-788)	GH116_e8	GH116	N	3
LOCUS_21320	5.4.99.15	GH13_26(25-320)	GH13_e105	GH13_26+GH77	N	3
LOCUS_29500	2.4.1.4	GH13_4(106-505)	GH13_e181	GH13_4	N	3
LOCUS_22470	3.2.1.1	GH13_5(33-379)	GH13_e25	GH13_5	N	3
LOCUS_04850	-	GH176(352-745)	GH133_e2	GH176	N	3
LOCUS_00810	-	GH133(326-677)	GH133_e5	GH133	N	3
LOCUS_32480	3.2.1.23	GH2(55-666)	GH2_e127	GH0	N	3
LOCUS_08950	-	GH23(585-712)	GH23_e420	GH23	Y(1-37)	3
LOCUS_15170	-	GH3(76-307)	GH3_e62	GH3	N	3
LOCUS_05190	-	GH38(272-508)	GH38_e13	GH38	N	3
LOCUS_39620	-	GH57(8-487)	GH57_e29	GH57	N	3
LOCUS_29180	3.2.1.1|2.4.1.18	GH57(7-441)	GH57_e30	GH57	N	3
LOCUS_31450	3.2.1.1	GH57(96-395)	GH57_e36	GH57	N	3
LOCUS_29360	2.4.1.25	GH77(11-494)	GH77_e26	GH77	N	3

## Sheet: bin_c30
Gene ID	EC#	HMMER	dbCAN_sub	DIAMOND	Signalp	#ofTools
LOCUS_24740	-	AA3(2-565)	AA3_e4	AA0	N	3
LOCUS_33440	-	AA3_2(5-528)	AA3_e57	AA3_2	N	3
LOCUS_30020	3.2.1.141|3.2.1.1|-	GH13_10(119-421)	CBM48_e0+GH13_e120	CBM48+GH13_10	N	3
LOCUS_30000	2.4.1.18	CBM48(113-201)+GH13_9(266-566)	CBM48_e2+GH13_e200	CBM48+GH13_9	N	3
LOCUS_40350	2.4.1.18	CBM48(122-208)+GH13_9(276-581)	CBM48_e2+GH13_e200	CBM48+GH13_9	N	3
LOCUS_30010	3.2.1.68|2.4.1.25|3.2.1.-	CBM48(15-105)+GH13_11(186-536)	CBM48_e3+GH13_e48	CBM48+GH13_11	N	3
LOCUS_40320	3.2.1.68|2.4.1.25|3.2.1.-|-	GH13_11(173-510)+GH77(820-1311)	CBM48_e3+GH13_e48+GH77_e30	GH13_11+GH77	N	3
LOCUS_03480	3.2.1.23	GH1(34-323)	GH1_e18	GH1	N	3
LOCUS_16780	-	GH10(31-359)	GH10_e57	GH10	Y(1-26)	3
LOCUS_41600	-	GH103(27-322)	GH103_e22	GH103	Y(1-29)	3
LOCUS_29990	5.4.99.16	GH13_16(30-383)	GH13_e0	GH13_16	N	3
LOCUS_30030	5.4.99.15	GH13_26(24-371)	GH13_e105	GH13_26	N	3
LOCUS_29980	-	GH13_3(62-264)+GH13_3(687-908)	GH13_e41+GH13_e41	GH0+GH13_3	N	3
LOCUS_34600	-	GH133(295-644)	GH133_e2	GH133	N	3
LOCUS_24570	-	GH15(259-618)	GH15_e57	GH15	N	3
LOCUS_19020	-	GH23(61-178)	GH23_e641	GH23	Y(1-30)	3
LOCUS_32630	-	GH23(493-628)	GH23_e644	GH23	Y(1-24)	3
LOCUS_43410	-	GH23(493-628)	GH23_e644	GH23	Y(1-24)	3
LOCUS_42170	-	GH23(73-177)	GH23_e697	GH23	Y(1-54)	3
LOCUS_13660	-	GH23(417-547)	GH23_e814	GH23	Y(1-20)	3
LOCUS_37650	-	GH3(64-277)	GH3_e228	GH3	N	3
LOCUS_20780	-	GH8(53-364)	GH8_e30	GH8	N	3
LOCUS_36810	-	GH8(51-360)	GH8_e30	GH8	N	3

## Sheet: bin_m307
Gene ID	EC#	HMMER	dbCAN_sub	DIAMOND	Signalp	#ofTools
LOCUS_04080	-	AA3_2(10-532)	AA3_e57	AA3_2	N	3
LOCUS_11590	2.4.1.18	CBM48(122-205)+GH13_9(276-580)	CBM48_e2+GH13_e200	CBM48+GH13_9	N	3
LOCUS_11560	3.2.1.68|2.4.1.25|3.2.1.-|-	GH13_11(172-514)+GH77(836-1334)	CBM48_e3+GH13_e48+GH77_e30	GH13_11+GH77	N	3
LOCUS_26140	-	GH1(44-402)	GH1_e90	GH1	N	3
LOCUS_36210	-	GH1(32-387)	GH1_e90	GH1	N	3
LOCUS_51240	-	GH1(42-351)	GH1_e92	GH1	N	3
LOCUS_19650	-	GH103(28-321)	GH103_e22	GH103	Y(1-24)	3
LOCUS_06230	5.4.99.16	GH13_16(69-422)	GH13_e0	GH13_16	N	3
LOCUS_52630	3.2.1.20	GH13_23(27-369)	GH13_e140	GH13_23	N	3
LOCUS_01230	3.2.1.3	GH15(242-594)	GH15_e59	GH15	N	3
LOCUS_21950	-	GH23(505-635)	GH23_e104	GH23	Y(1-24)	3
LOCUS_54860	-	GH23(66-177)	GH23_e641	GH23	Y(1-27)	3
LOCUS_07440	-	GH23(73-177)	GH23_e697	GH23	N	3
LOCUS_55360	-	GH23(439-568)	GH23_e814	GH23	Y(1-43)	3
LOCUS_20100	-	GH3(53-274)	GH3_e46	GH3	N	3
LOCUS_01300	-	GH33(146-362)	GH33_e0	GH33	N	3
LOCUS_62920	3.2.1.55	GH51_1(8-512)	GH51_e0	GH51_1	N	3

## Sheet: bin_c28
Gene ID	EC#	HMMER	dbCAN_sub	DIAMOND	Signalp	#ofTools
LOCUS_05960	-	AA2(87-188)	AA2_e1	AA0	N	3
LOCUS_47130	-	AA3(2-564)	AA3_e4	AA0	N	3
LOCUS_09990	-	AA3_2(4-527)	AA3_e57	AA3_2	N	3
LOCUS_11620	-	AA3_2(19-542)	AA3_e57	AA0	N	3
LOCUS_46980	-	AA3_2(4-531)	AA3_e57	AA0	N	3
LOCUS_20940	3.2.1.4	CBM2(4-96)+GH5_1(453-778)	CBM2_e52+GH5_e161	CBM2+GH5_1	N	3
LOCUS_13430	2.4.1.18	CBM48(121-207)+GH13_9(275-571)	CBM48_e2+GH13_e200	CBM48+GH13_9	N	3
LOCUS_13400	3.2.1.68|2.4.1.25|3.2.1.-|-	GH13_11(160-504)+GH77(746-1241)	CBM48_e3+GH13_e48+GH77_e30	CBM48+GH13_11+GH77	N	3
LOCUS_04510	-	GH102(175-327)	GH102_e10	GH102	Y(1-37)	3
LOCUS_30560	-	GH103(47-340)	GH103_e22	GH103	Y(1-35)	3
LOCUS_12980	-	GH130_8(205-428)	GH130_e14	GH130_8	N	3
LOCUS_22130	-	GH15(218-581)	GH15_e57	GH15	N	3
LOCUS_41380	-	GH23(44-162)	GH23_e641	GH23	N	3
LOCUS_23610	-	GH23(497-628)	GH23_e644	GH23	Y(1-29)	3
LOCUS_47900	-	GH23(73-178)	GH23_e697	GH23	Y(1-54)	3
LOCUS_19710	-	GH23(388-517)	GH23_e814	GH23	N	3
LOCUS_29300	-	GH3(56-273)	GH3_e46	GH3	N	3
LOCUS_37840	-	GH33(61-371)	GH33_e0	GH33	N	3
LOCUS_24220	-	GH51_1(212-659)	GH51_e48	GH51	Y(1-25)	3
LOCUS_37120	-	GH8(36-345)	GH8_e30	GH8	Y(1-33)	3

## Sheet: bin_c11
Gene ID	EC#	HMMER	dbCAN_sub	DIAMOND	Signalp	#ofTools
LOCUS_43540	-	AA3_2(10-538)	AA3_e57	AA3	N	3
LOCUS_19010	-	CBM35(1006-1112)+CBM35(1275-1388)+CBM35(1551-1651)+CBM35(2728-2852)	CBM35_e22+CBM6_e59+CBM6_e59+CBM6_e59+CBM6_e59+CBM35_e22+CBM35_e22	CBM35+CBM6	N	3
LOCUS_46820	3.2.1.141|3.2.1.1|-	GH13_10(125-441)	CBM48_e0+GH13_e120	CBM48+GH13_10	N	3
LOCUS_46780	2.4.1.18	CBM48(148-233)+GH13_9(304-604)	CBM48_e2+GH13_e200	CBM48+GH13_9	N	3
LOCUS_09830	3.2.1.68|2.4.1.25|3.2.1.-	CBM48(29-121)+GH13_11(199-549)	CBM48_e3+GH13_e48	CBM48+GH13_11	N	3
LOCUS_46830	3.2.1.68|2.4.1.25|3.2.1.-	CBM48(11-101)+GH13_11(182-531)	CBM48_e3+GH13_e48	CBM48+GH13_11	N	3
LOCUS_19020	-	CBM6(465-601)+CBM6(720-858)	CBM6_e59+CBM6_e59	CBM35+CBM6	N	3
LOCUS_49240	-	GH1(3-382)	GH1_e81	GH1	N	3
LOCUS_02890	-	GH102(126-281)	GH102_e25	GH102	Y(1-25)	3
LOCUS_37440	4.2.2.n1	GH103(50-338)	GH103_e1	GH103	Y(1-32)	3
LOCUS_03560	-	GH103(26-318)	GH103_e3	GH103	Y(1-24)	3
LOCUS_46790	5.4.99.16	GH13_16(32-385)	GH13_e0	GH13_16	N	3
LOCUS_38650	3.2.1.20|3.2.1.10	GH13_23(29-363)	GH13_e182	GH13_23	N	3
LOCUS_46800	-	GH13_3(20-238)+GH13_3(663-884)	GH13_e208+GH13_e41	GH13_3+GH13	N	3
LOCUS_38660	-	GH13_16(29-383)	GH13_e227	GH13_16	N	3
LOCUS_36180	-	GH15(160-359)	GH15_e13	GH15	N	3
LOCUS_49280	-	GH2(2-471)	GH2_e123	GH2	N	3
LOCUS_50490	-	GH23(542-673)	GH23_e644	GH23	Y(1-28)	3
LOCUS_45310	-	GH25(66-246)	GH25_e49	GH25	N	3
LOCUS_30190	-	GH3(77-298)	GH3_e101	GH3	N	3
LOCUS_39800	-	GH3(63-280)	GH3_e228	GH3	N	3
LOCUS_46810	2.4.1.25|5.4.99.15	GH77(171-684)+GH13_26(737-1099)	GH77_e27+GH13_e105	GH13_26+GH77	N	3

## Sheet: bin_m369 comp243
Gene ID	EC#	HMMER	dbCAN_sub	DIAMOND	Signalp	#ofTools
bin_m369_LOCUS_01460	-	AA3_2(21-547)	AA3_e57	AA3_2	N	3
bin_m369_LOCUS_10200	-	GH10(42-356)	GH10_e48	GH10	Y(1-32)	3
bin_m369_LOCUS_01370	-	GH103(32-325)	GH103_e3	GH103	Y(1-29)	3
bin_m369_LOCUS_01380	-	GH103(30-319)	GH103_e38	GH103	Y(1-28)	3
bin_m369_LOCUS_10310	-	GH2(18-714)	GH2_e46	GH2	N	3
bin_m369_LOCUS_15200	-	GH23(552-683)	GH23_e644	GH23	Y(1-31)	3
bin_m369_LOCUS_07850	-	GH25(68-247)	GH25_e49	GH25	Y(1-40)	3
bin_m369_LOCUS_06860	3.2.1.21|3.2.1.-	GH3(119-336)	GH3_e1	GH3	Y(1-40)	3
bin_m369_LOCUS_12600	-	GH3(62-281)	GH3_e228	GH3	N	3
LOCUS_05130	-	AA2(461-714)	AA2_e1+AA2_e1	AA0	N	3
LOCUS_13420	-	AA3_2(8-538)	AA3_e57	AA3	N	3
LOCUS_22560	-	AA3_2(21-547)	AA3_e57	AA3_2	N	3
LOCUS_31300	-	GH10(42-356)	GH10_e48	GH10	Y(1-32)	3
LOCUS_09680	-	GH102(221-373)	GH102_e35	GH102	Y(1-27)	3
LOCUS_22470	-	GH103(32-325)	GH103_e3	GH103	Y(1-29)	3
LOCUS_22480	-	GH103(30-319)	GH103_e38	GH103	Y(1-28)	3
LOCUS_08350	-	GH15(231-595)	GH15_e57	GH15	N	3
LOCUS_31410	-	GH2(18-714)	GH2_e46	GH2	N	3
LOCUS_36290	-	GH23(552-683)	GH23_e644	GH23	Y(1-31)	3
LOCUS_28950	-	GH25(68-247)	GH25_e49	GH25	Y(1-40)	3
LOCUS_27960	3.2.1.21|3.2.1.-	GH3(119-336)	GH3_e1	GH3	Y(1-40)	3
LOCUS_33700	-	GH3(62-281)	GH3_e228	GH3	N	3

[truncated: 7 more sheets: bin_c35, bin_c13, bin_c1, bin_c23, bin_c2, bin_c20, bin_m167]
