# Supplementary material for: Niche formation and metabolic interactions contribute to stable diversity in a spatially structured cyanobacterial community
Source: ISME J. 2025 Jun 19;19(1):wraf126. doi: 10.1093/ismejo/wraf126 (PMC12416818; doi:10.1093/ismejo/wraf126)
Supplement: Duxbury_etal_SupplFile4_FINAL_wraf126 [file duxbury_etal_supplfile4_final_wraf126.xlsx]

## Sheet: Pantothenate_B5
Biosynthesis: M00119: valine/L-aspartate => pantothenate/ M00913: 2-oxoisovalerate/spermine => pantothenate
Gene	KO	Pseudomonas_E composti	g_Hydrogenophaga	g_Gemmobacter_C	Allorhizobium sp900156055	Allorhizobium rhizophilum	f_Pseudoxanthobacteraceae	g_Phreatobacter	g_BN140002	g_Roseomonas_B	g_Roseomonas_A	g_Roseococcus	Rhodococcus_B sp000954115	Microbacterium maritypicum	g_Microbacterium	g_Chryseoglobus	g_SKRR01	Fluctiforma draycotensis
ilvE	K00826	1	1	1	1	1	1	1	1	1	1	1	1	1	1	1	1	0
panD	K01579	0	0	0	0	0	0	0	0	0	0	0	1	0	0	0	1	0
panC-cmk	K13799	0	0	0	0	0	0	0	0	0	0	0	0	0	0	0	0	1
panB	K00606	1	1	1	1	1	1	0	1	0	0	0	1	1	0	1	1	1
panE	K00077	1	1	1	1	1	1	1	1	1	1	1	0	0	1	1	0	0
FMS1	K13367	0	0	0	0	0	0	0	0	0	0	0	0	0	0	0	0	0
ALDH	K00128	0	0	1	0	0	0	0	0	0	0	0	0	1	1	1	0	0
panC	K01918	1	1	1	1	1	1	1	1	1	1	1	0	1	1	1	1	1

## Sheet: Cobalamin_B12
Gene	KO	Pseudomonas_E composti	g_Hydrogenophaga	g_Gemmobacter_C	Allorhizobium sp900156055	Allorhizobium rhizophilum	f_Pseudoxanthobacteraceae	g_Phreatobacter	g_BN140002	g_Roseomonas_B	g_Roseomonas_A	g_Roseococcus	Rhodococcus_B_sp000954115	Microbacterium maritypicum	g_Microbacterium	g_Chryseoglobus	g_SKRR01	Fluctiforma draycotensis
DMB synthesis from riboflavin
RFK	K00861	0	0	0	0	0	0	0	0	0	0	0	0	0	0	0	0	0
FHY	K20884	0	0	0	0	0	0	0	0	0	0	0	0	0	0	0	0	0
ribF	K11753	1	1	1	0	1	1	1	1	1	1	1	0	1	1	1	1	1
hpaC	K00484	0	0	0	0	0	0	0	0	0	0	0	0	0	0	0	0	0
nfr1	K22393	0	0	0	0	0	0	0	0	0	0	0	0	0	0	0	0	0
nfr2	K22394	0	0	0	0	0	0	0	0	0	0	0	0	0	0	0	0	0
tgnA	K23462	0	0	0	0	0	0	0	0	0	0	0	0	0	0	0	0	0
C1-hpah	K23470	0	0	0	0	0	0	0	0	0	0	0	0	0	0	0	0	0
nfrA2	K19286	0	0	0	0	0	0	0	0	0	0	0	0	0	0	0	0	0
ssuE	K00299	1	0	0	0	0	1	0	0	0	0	0	0	1	1	0	0	0
nfrA1	K19285	0	0	0	0	0	0	0	0	0	0	0	0	0	0	0	0	0
ntaB	K20146	0	0	0	0	0	0	0	0	0	0	0	0	0	0	0	0	0
fre_ubiB	K05368	0	0	0	0	0	0	0	0	0	0	0	0	0	0	0	0	0
btrV_btrU	K13562	0	0	0	0	0	0	0	0	0	0	0	0	0	0	0	0	0
actVB	K14631	0	0	0	0	0	0	0	0	0	0	0	0	0	0	0	0	0
bluB	K04719	1	0	0	0	1	0	0	0	0	0	0	1	0	0	0	0	0
Nucleotide loop assembly (lower pathway): M00122
cobQ_cbiP	K02232	1	1	1	1	1	1	1	1	0	0	0	0	0	0	0	0	1
cobC1_cobC	K02225	1	0	1	1	1	0	1	0	0	0	0	0	0	0	0	0	0
cbiB_cobD	K02227	1	1	1	1	1	1	1	0	0	0	0	1	0	0	0	0	1
cobU_cobT	K00768	1	1	1	1	1	1	1	1	0	0	0	1	0	0	0	0	0
cobC_phpB	K02226	1	0	0	0	0	0	0	0	0	0	0	0	0	0	0	0	0
rhnA_cobC	K22316	0	0	0	0	0	0	0	0	0	0	0	0	0	0	0	0	0
cobS_cobV	K02233	1	1	1	1	1	1	1	1	0	0	0	1	0	0	0	0	1
Corrin ring synthesis (anaerobic) (upper pathway): M00924
cysG	K02302	1	0	0	1	1	1	1	0	0	0	0	1	0	0	0	0	0
MET8	K02304	0	0	0	0	0	0	0	0	0	0	0	0	0	0	0	0	0
sirC	K24866	1	0	0	0	1	1	0	0	0	0	0	0	0	0	0	0	0
cbiK	K02190	0	0	0	0	0	0	0	0	0	0	0	0	0	0	0	0	0
cbiX	K03795	0	0	0	1	1	0	0	0	0	0	0	2	0	1	0	1	1
cfbA	K22011	0	0	0	0	0	0	0	0	0	0	0	0	0	0	0	0	0
cbiH60	K21479	0	0	0	0	0	0	0	0	0	0	0	0	0	0	0	0	0
cbiG	K02189	1	0	0	1	1	1	0	0	0	0	0	1	0	0	0	0	1
cbiD	K02188	0	0	0	1	1	1	0	0	0	0	0	0	0	0	0	0	1
cbiT	K02191	0	0	0	0	0	0	0	0	0	0	0	0	0	0	0	0	1
cbiE	K03399	0	0	0	0	0	0	0	0	0	0	0	0	0	0	0	0	0
cobIJ	K13540	0	0	0	0	0	0	0	0	0	0	0	1	0	0	0	0	0
Corrin ring synthesis (aerobic) (upper pathway): M00925
cobG	K02229	1	0	1	0	0	0	0	0	0	0	0	1	0	0	0	0	0
cobZ	K13796	1	0	1	0	0	0	0	0	1	1	1	0	0	0	0	0	0
cobF	K02228	1	0	1	0	0	0	0	0	0	0	0	1	0	0	0	0	0
cobN	K02230	1	0	1	1	1	1	0	0	0	0	0	0	0	0	0	0	1
cobS	K09882	0	0	1	1	1	1	1	1	1	1	1	0	0	0	0	0	0
cobT	K09883	0	0	1	1	1	1	1	1	1	1	1	0	0	0	0	0	0
Transport_Gramneg
btuC_E.coli	KO6073	0	0	0	0	0	0	0	0	0	0	0	0	0	0	0	0	0
btuC_Chloroflexi	K25027	0	0	0	0	0	0	0	0	0	0	0	0	0	0	0	0	0
btuD_E.coli	K06074	0	0	0	0	0	0	0	0	0	0	0	0	0	0	0	0	0
btuD_Chloroflexi	K25028	0	0	0	0	0	0	0	0	0	0	0	0	0	0	0	0	0
btuF_E.coli	K06858	1	0	0	0	0	0	0	0	0	0	0	0	0	0	0	0	0
btuF_Chloroflexi	K25034	0	1	0	0	0	0	0	0	0	0	0	1	0	0	0	0	0
exbB	K03561	1	1	1	1	1	1	1	1	1	1	1	0	0	0	0	0	1
exbD	K03559	1	1	1	1	1	1	1	1	1	1	1	0	0	0	0	0	1
btuB	K16092	1	1	0	0	0	0	1	1	1	1	1	0	0	0	0	0	0
tonB	K03832	1	1	0	1	1	0	0	1	1	1	1	0	0	0	0	0	0
Transport_Grampos
cbrT	K16927	0	0	0	0	0	0	0	0	0	0	0	0	0	1	0	1	0
ecfT_cbrV	K16785	0	0	0	0	0	0	0	0	0	0	0	0	1	2	1	1	1
ecfA_I	K16786	0	0	0	0	0	0	0	0	0	0	0	0	0	0	0	0	0
ecfA_II	K16787	0	0	0	0	0	0	0	0	0	0	0	0	0	0	0	0	0
ecfA_cbrU_B.subtilis	K01552	0	0	0	0	0	1	0	0	0	0	0	0	1	3	1	1	0
ecfTA	K24048	0	0	0	0	0	0	0	0	0	0	0	0	0	0	0	0	0
Overlapping genes
MMAB_pduO	K00798	1	1	1	0	1	1	1	1	1	1	1	1	0	0	0	1	0
cobA_btuR	K19221	1	1	1	1	1	1	1	0	0	0	0	1	0	0	0	0	1
cobP_cobU	K02231	1	1	1	1	1	1	1	0	0	0	0	0	0	0	0	0	1
cobA	K02303	1	1	1	1	1	1	1	0	0	0	0	1	0	1	0	1	1
cobA_hemD	K13542	0	0	0	0	0	0	0	0	0	0	0	0	0	0	0	1	1
cobI-cbiL	K03394	1	0	1	1	1	1	0	0	0	0	0	1	0	0	0	0	1
cobJ_cbiH	K05934	1	0	0	0	0	0	0	0	0	0	0	0	0	0	0	0	1
cbiGH_cobJ	K13541	1	0	0	1	1	0	0	0	0	0	0	0	0	0	0	0	1
cobM_cbiF	K05936	1	0	1	1	1	1	0	0	0	0	0	1	0	0	0	0	1
cobK_cbiJ	K05895	1	0	1	1	1	1	0	0	0	0	0	1	0	0	0	0	1
cobL-cbiET	K00595	1	0	1	0	1	1	0	0	0	0	0	0	0	0	0	0	1
cobH_cbiC	K06042	1	0	1	1	1	1	0	0	0	0	0	1	0	0	0	0	1
cobB_cbiA	K02224	1	1	1	1	1	1	0	0	0	0	0	0	0	0	0	0	1

## Sheet: Thiamine-P_B1
Gene	KO	Pseudomonas_E composti	g_Hydrogenophaga	g_Gemmobacter_C	Allorhizobium sp900156055	Allorhizobium rhizophilum	f_Pseudoxanthobacteraceae	g_Phreatobacter	g_BN140002	g_Roseomonas_B	g_Roseomonas_A	g_Roseococcus	Rhodococcus_B sp000954115	Microbacterium maritypicum	g_Microbacterium	g_Chryseoglobus	g_SKRR01	Fluctiforma draycotensis
Biosynthesis: M00127: AIR (+ DXP/tyrosine) => TMP/TPP
thiF	K03148	0	0	0	0	0	0	0	0	0	0	0	0	0	0	0	0	0
thiS	K03154	1	1	0	1	1	0	0	0	1	1	1	1	0	0	0	1	1
thiI	K03151	1	0	0	0	0	0	0	0	0	0	0	0	0	0	0	0	0
thiH	K03150	0	0	0	0	0	0	0	0	0	0	0	0	0	0	0	0	0
thiG	K03149	1	1	0	1	1	0	0	0	1	1	1	1	0	0	0	0	1
thiC	K03147	1	1	0	1	1	0	1	1	0	0	0	0	0	0	0	0	1
thiD	K00941	0	1	0	0	1	1	1	1	1	1	1	1	1	0	0	0	1
thiE	K00788	1	1	0	0	1	1	1	1	1	1	1	1	1	0	0	0	1
thiDE	K14153	0	0	0	0	0	0	0	0	0	0	0	0	1	0	0	0	0
thiDN	K21219	0	0	0	0	0	0	0	0	0	0	0	0	0	0	0	0	0
thiL	K00946	1	1	0	0	0	1	1	1	1	1	1	1	1	1	1	0	1
Salvage: M00899: HMP/HET => TMP
thiM	K00878	0	0	0	0	0	1	1	1	0	0	0	1	1	0	0	0	0
thiD	K00941	0	1	0	0	1	1	1	1	1	1	1	1	1	0	0	0	1
thiE	K00788	1	1	0	0	1	1	1	1	1	1	1	1	1	0	0	0	1
thiDE	K14153	0	0	0	0	0	0	0	0	0	0	0	0	1	0	0	0	0
thiDN	K21219	0	0	0	0	0	0	0	0	0	0	0	0	0	0	0	0	0
Transport
PnuT	K03811	1	0	0	0	0	0	0	0	0	0	0	1	1	0	0	0	0

## Sheet: Biotin_B7
Gene	KO	Pseudomonas_E composti	g_Hydrogenophaga	g_Gemmobacter_C	Allorhizobium sp900156055	Allorhizobium rhizophilum	f_Pseudoxanthobacteraceae	g_Phreatobacter	g_BN140002	g_Roseomonas_B	g_Roseomonas_A	g_Roseococcus	Rhodococcus_B_sp000954115	Microbacterium maritypicum	g_Microbacterium	g_Chryseoglobus	g_SKRR01	Fluctiforma draycotensis
Malonyl-acp synthesis from fatty acid biosynthesis
ACACA	K11262	0	0	0	0	0	0	0	0	0	0	0	0	0	0	0	0	0
accB	K02160	1	1	1	0	1	1	1	1	1	1	1	0	0	0	0	0	1
accC	K01961	1	1	1	0	1	1	1	1	1	1	1	0	0	0	0	0	1
bccA	K11263	1	0	0	0	0	0	0	1	0	1	0	0	1	1	0	0	0
accA	K01962	1	1	1	1	1	1	1	1	1	1	1	0	0	0	0	0	1
accD	K01963	1	1	1	1	1	1	1	1	1	1	1	0	0	0	0	0	1
accD6	K18472	0	0	0	0	0	0	0	0	0	0	0	0	0	0	0	0	0
FASN	K00665	0	0	0	0	0	0	0	0	0	0	0	0	0	0	0	0	0
FAS1	K00668	0	0	0	0	0	0	0	0	0	0	0	0	0	0	0	0	0
fas	K11533	0	0	0	0	0	0	0	0	0	0	0	0	0	0	0	0	0
fabD	K00645	1	1	1	1	1	1	1	1	1	1	1	0	1	1	1	0	1
M00572: Pimeloyl-ACP biosynthesis
bioC	K02169	1	0	0	0	0	0	0	0	0	0	0	0	0	0	0	0	0
fabB	K00647	1	1	0	1	1	0	1	0	1	0	0	0	0	0	0	0	0
fabF	K09458	1	1	1	0	1	1	1	1	1	1	1	0	1	1	1	0	1
fabG	K00059	1	1	1	1	1	1	1	1	1	1	1	6	1	2	1	1	1
fabZ	K02372	1	1	1	1	1	1	1	1	1	1	1	1	0	0	0	0	1
fabI	K00208	1	1	1	1	1	1	1	1	1	1	1	0	0	0	0	0	1
bioH	K02170	1	0	0	0	0	0	1	0	0	0	0	0	0	0	0	0	0
bioG	K09789	0	0	0	0	0	0	0	0	0	0	0	0	0	0	0	0	0
bioK	K19560	0	0	0	0	0	0	0	0	0	0	0	0	0	0	0	0	0
bioJ	K19561	0	0	0	0	0	0	0	0	0	0	0	0	0	0	0	0	0
M00123: Biotin biosynthesis
bioF	K00652	1	0	0	0	0	1	1	0	1	1	1	1	0	0	0	0	0
bioA	K00833	1	0	0	0	0	0	0	0	0	0	0	0	0	0	0	1	0
bioA_bioK	K19563	0	0	0	0	0	0	0	0	0	0	0	0	0	0	0	0	0
bioD	K01935	1	0	0	0	0	0	0	0	0	0	0	0	0	0	0	0	1
BIO3-BIO1	K19562	0	0	0	0	0	0	0	0	0	0	0	0	0	0	0	0	0
bioB	K01012	1	0	0	0	0	0	0	0	0	0	0	0	0	0	0	1	0
Biotin transport
K03523	bioY	0	0	1	1	1	1	1	1	0	0	0	1	1	1	1	0	1
K16783	bioN	0	0	0	1	0	0	0	0	0	0	0	0	1	0	0	0	0
K16784	bioM	0	0	0	1	1	0	0	0	0	0	0	1	1	0	0	0	0

## Sheet: 4-Aminobenzoate_B10
Gene	KO	Pseudomonas_E composti	g_Hydrogenophaga	g_Gemmobacter_C	Allorhizobium sp900156055	Allorhizobium rhizophilum	f_Pseudoxanthobacteraceae	g_Phreatobacter	g_BN140002	g_Roseomonas_B	g_Roseomonas_A	g_Roseococcus	Rhodococcus_B sp000954115	Microbacterium maritypicum	g_Microbacterium	g_Chryseoglobus	g_SKRR01	Fluctiforma draycotensis
Chorismate to 4-Amino-4-deoxychorismate conversion
pabAB	K13950	0	0	0	0	0	0	0	0	0	0	0	0	0	0	0	0	0
pabA	K01664	1	1	1	0	0	0	0	0	0	0	1	1	0	0	1	1	1
pabB	K01665	1	0	0	0	0	0	0	0	0	0	0	0	0	0	0	0	0
pabBC	K03342	0	0	0	0	0	0	0	0	0	0	0	0	0	0	0	0	0
4-Amino-4-deoxychorismate to 4-Aminobenzoate conversion
pabC	K02619	1	0	0	0	0	0	0	0	0	0	0	0	0	0	1	0	0
ADCL	K18482	0	0	0	0	0	0	0	0	0	0	0	0	0	0	0	0	0
pabBC	K03342	0	0	0	0	0	0	0	0	0	0	0	0	0	0	0	0	0

## Sheet: Folate_B9
Gene	KO	Pseudomonas_E composti	g_Hydrogenophaga	g_Gemmobacter_C	Allorhizobium sp900156055	Allorhizobium rhizophilum	f_Pseudoxanthobacteraceae	g_Phreatobacter	g_BN140002	g_Roseomonas_B	g_Roseomonas_A	g_Roseococcus	Rhodococcus_B sp000954115	Microbacterium maritypicum	g_Microbacterium	g_Chryseoglobus	g_SKRR01	Fluctiforma draycotensis
M00126: Tetrahydrofolate biosynthesis, GTP => THF
GCH1	K01495	1	1	0	1	1	1	1	1	1	1	1	1	1	1	1	1	1
folE2	K09007	1	0	1	0	0	0	0	0	0	0	0	0	0	0	0	0	0
N/A	K22391	0	0	0	0	0	0	0	0	0	0	0	0	0	0	0	0	0
phoA, phoB	K01077	0	0	0	0	0	0	0	0	0	0	0	0	0	0	0	0	0
phoD	K01113	0	1	0	0	0	1	0	0	1	0	1	1	0	1	0	1	0
nudB	K08310	0	1	0	0	0	0	0	0	0	0	0	0	0	0	0	0	0
folQ	K19965	0	0	0	0	0	0	0	0	0	0	0	0	0	0	0	0	0
FOL1	K13939	0	0	0	0	0	0	0	0	0	0	0	0	0	0	0	0	0
sulD	K13940	0	0	0	0	0	0	0	0	0	0	0	0	0	0	0	0	0
folB	K01633	1	1	1	1	1	1	1	0	1	1	1	1	1	1	1	1	1
folK	K00950	1	1	1	1	1	1	1	0	1	1	1	1	1	1	1	1	1
folP	K00796	1	1	1	1	1	1	1	0	1	1	1	1	1	1	1	1	1
folKP	K13941	0	0	0	0	0	0	0	0	0	0	0	0	0	0	0	0	0
folC	K11754	1	1	1	1	1	1	1	1	1	1	1	1	1	1	1	1	1
DHFS	K20457	0	0	0	0	0	0	0	0	0	0	0	0	0	0	0	0	0
DHFR, folA	K00287	1	1	0	1	1	1	1	1	0	0	0	1	1	1	0	0	0
DHFR-TS	K13998	0	0	0	0	0	0	0	0	0	0	0	0	0	0	0	0	0
tetrahydrofolate salvage
folD	N/A	1	1	1	0	1	1	1	1	1	1	1	1	1	1	1	1	0
purN	K11175	1	1	1	1	1	1	1	1	1	1	1	1	1	1	1	1	1

## Sheet: Pyridoxal-P_B6
Gene	KO	Pseudomonas_E composti	g_Hydrogenophaga	g_Gemmobacter_C	Allorhizobium sp900156055	Allorhizobium rhizophilum	f_Pseudoxanthobacteraceae	g_Phreatobacter	g_BN140002	g_Roseomonas_B	g_Roseomonas_A	g_Roseococcus	Rhodococcus_B sp000954115	Microbacterium maritypicum	g_Microbacterium	g_Chryseoglobus	g_SKRR01	Fluctiforma draycotensis
M00124: Pyridoxal-P biosynthesis, erythrose-4P => pyridoxal-P
epd	K03472	1	0	0	0	0	0	0	0	0	0	0	0	0	0	0	0	0
pdxB	K03473	1	0	0	0	0	0	0	0	0	0	0	0	0	0	0	0	0
serC	K00831	1	1	1	1	1	1	1	1	1	1	1	1	1	1	1	1	0
pdxA	K00097	1	0	1	0	1	0	1	1	1	1	1	0	0	0	0	0	0
pdxJ	K03474	1	1	1	1	1	0	1	1	1	1	1	0	0	0	0	0	1
pdxH	K00275	1	1	1	1	1	1	1	1	1	1	1	1	1	1	1	1	1
M00916: R5P + glyceraldehyde-3P + glutamine => pyridoxal-P
pdxS	K06215	0	0	0	0	0	0	0	0	0	0	0	1	1	1	1	1	0
pdxT	K08681	0	0	0	0	0	0	0	0	0	0	0	1	1	1	1	1	0
Alternative synthesis from D-glyceraldehyde-3 phosphate and pyruvate (salvage)
pdxI	K05275	0	1	1	1	1	0	0	1	0	1	0	0	1	1	0	1	1
pdxK	K00868	1	0	0	1	1	1	1	1	1	1	1	0	1	1	0	0	0
pdxH	K00275	1	1	1	1	1	1	1	1	1	1	1	1	1	1	1	1	1

## Sheet: Riboflavin_B2
Gene name	KO	Pseudomonas_E composti	g_Hydrogenophaga	g_Gemmobacter_C	Allorhizobium sp900156055	Allorhizobium rhizophilum	f_Pseudoxanthobacteraceae	g_Phreatobacter	g_BN140002	g_Roseomonas_B	g_Roseomonas_A	g_Roseococcus	Rhodococcus_B sp000954115	Microbacterium maritypicum	g_Microbacterium	g_Chryseoglobus	g_SKRR01	Fluctiforma draycotensis
M00125: Riboflavin biosynthesis, plants and bacteria, GTP => riboflavin/FMN/FAD
ribB	K02858	0	0	0	0	0	0	0	0	0	0	0	0	0	0	0	1	0
ribA	K01497	1	0	1	1	1	0	1	1	1	1	1	0	1	1	1	1	1
ribBA	K14652	1	1	1	1	1	1	1	1	1	1	1	0	1	1	1	1	1
ribD	K01498	0	0	0	0	0	0	0	0	0	0	0	0	0	0	0	0	0
ribD	K00082	0	0	0	0	0	0	0	0	0	0	0	0	0	0	0	0	0
ribD	K11752	1	1	1	1	1	1	1	1	1	1	1	1	1	1	1	1	1
PYRP2	K22912	0	0	0	0	0	0	0	0	0	0	0	0	0	0	0	0	0
FHY1	K20860	0	0	0	0	0	0	0	0	0	0	0	0	0	0	0	0	0
ybjI	K20861	0	0	0	0	0	0	0	0	0	0	0	0	0	0	0	0	0
yigB	K20862	1	1	0	0	0	0	0	0	0	0	0	0	0	0	0	0	0
N/A	K21063	0	0	0	0	0	0	0	0	0	0	0	0	0	0	0	0	0
ycsE, yitU, ywtE	K21064	0	0	0	0	0	0	0	0	0	0	0	0	1	1	1	1	1
ribH	K00794	1	1	1	1	1	1	1	1	1	1	1	1	1	1	1	1	1
ribE, ribC	K00793	1	1	1	1	1	1	1	1	1	1	1	1	1	1	1	1	1
FHY	K20884	0	0	0	0	0	0	0	0	0	0	0	0	0	0	0	0	0
ribF	K22949	0	0	0	0	0	0	0	0	0	0	0	0	0	0	0	0	0
ribF, ribC	K11753	1	1	1	0	1	1	1	1	1	1	1	0	1	1	1	1	1
Transport
ribX	K02050	1	1	1	1	1	1	1	1	1	1	1	1	1	1	1	1	1
ribY	K02051	1	1	1	1	1	1	1	1	1	1	1	1	1	1	0	0	1

## Sheet: NAD_B3
Gene	KO	Pseudomonas_E composti	g_Hydrogenophaga	g_Gemmobacter_C	Allorhizobium sp900156055	Allorhizobium rhizophilum	f_Pseudoxanthobacteraceae	g_Phreatobacter	g_BN140002	g_Roseomonas_B	g_Roseomonas_A	g_Roseococcus	Rhodococcus_B sp000954115	Microbacterium maritypicum	g_Microbacterium	g_Chryseoglobus	g_SKRR01	Fluctiforma draycotensis
M00115: NAD biosynthesis from AAs: aspartate => quinolinate => NAD
nadB	K00278	1	1	0	1	1	0	0	0	0	0	0	1	1	1	1	1	1
nadX	K06989	0	0	1	0	1	0	1	1	1	1	1	0	0	0	0	0	0
nadA	K03517	1	1	0	1	1	0	0	0	0	0	0	1	1	1	1	1	1
nadC	K00767	1	1	0	1	1	0	0	1	0	0	0	1	1	1	1	1	1
nadD	K00969	1	1	1	0	1	1	1	1	1	1	1	1	1	1	1	1	1
NMNAT	K06210	0	0	0	0	0	0	0	0	0	0	0	0	0	0	0	0	0
nadE	K01916	1	0	0	0	1	1	1	1	1	0	1	1	1	0	0	0	0
NADSYN1, QNS1, nadE	K01950	0	1	0	0	0	0	0	0	0	1	0	0	0	1	0	1	1
M00912	tryptophan => quinolinate => NAD
TDO2	K00453	0	1	1	0	0	0	0	1	0	1	0	1	1	1	1	0	0
IDO	K00463	0	0	0	0	0	0	0	0	0	0	0	0	0	0	0	0	0
AFMID	K01432	0	1	1	0	0	1	1	1	1	1	1	0	0	0	0	0	0
BNA7	K14263	0	0	0	0	0	0	0	0	0	0	0	0	0	0	0	0	0
kynB	K07130	0	1	0	0	1	1	0	1	1	1	1	0	0	0	0	0	1
KMO	K00486	0	0	0	0	0	0	0	0	0	0	0	0	0	0	0	0	0
KYNU	K01556	0	1	1	0	0	0	0	1	0	0	0	1	1	1	1	0	0
HAAO	K00452	0	0	1	0	0	0	0	0	0	0	0	0	1	0	0	0	0
nadC	K00767	1	1	0	1	1	0	0	1	0	0	0	1	1	1	1	1	1
nadD	K00969	1	1	1	0	1	1	1	1	1	1	1	1	1	1	1	1	1
NMNAT	K06210	0	0	0	0	0	0	0	0	0	0	0	0	0	0	0	0	0
nadE	K01916	1	0	0	0	1	1	1	1	1	0	1	1	1	0	0	0	0
NADSYN1, QNS1, nadE	K01950	0	1	0	0	0	0	0	0	0	1	0	0	0	1	0	1	1
NAD biosynthesis from nicotinamide II (deamidated pathway): salvage pathway
pncA	K08281	1	0	1	1	1	0	0	0	0	0	0	1	1	1	1	0	0
pncB	K00763	1	0	1	1	1	1	1	1	1	1	1	1	1	1	1	0	1
nadD	K00969	1	1	1	0	1	1	1	1	1	1	1	1	1	1	1	1	1
nadE	K01916	1	0	0	0	1	1	1	1	1	0	1	1	1	0	0	0	0
Transport
pnuC	K03811	1	0	0	0	0	0	0	0	0	0	0	1	1	0	0	0	0

## Sheet: Lipoic_acid
Gene	KO	Pseudomonas_E composti	g_Hydrogenophaga	g_Gemmobacter_C	Allorhizobium sp900156055	Allorhizobium rhizophilum	f_Pseudoxanthobacteraceae	g_Phreatobacter	g_BN140002	g_Roseomonas_B	g_Roseomonas_A	g_Roseococcus	Rhodococcus_B_sp000954115	Microbacterium maritypicum	g_Microbacterium	g_Chryseoglobus	g_SKRR01	Fluctiforma draycotensis
Malonyl-acp synthesis from fatty acid biosynthesis
ACACA	K11262	0	0	0	0	0	0	0	0	0	0	0	0	0	0	0	0	0
accB	K02160	1	1	1	0	1	1	1	1	1	1	1	0	0	0	0	0	1
accC	K01961	1	1	1	0	1	1	1	1	1	1	1	0	0	0	0	0	1
bccA	K11263	1	0	0	0	0	0	0	1	0	1	0	0	1	1	0	0	0
accA	K01962	1	1	1	1	1	1	1	1	1	1	1	0	0	0	0	0	1
accD	K01963	1	1	1	1	1	1	1	1	1	1	1	0	0	0	0	0	1
accD6	K18472	0	0	0	0	0	0	0	0	0	0	0	0	0	0	0	0	0
FASN	K00665	0	0	0	0	0	0	0	0	0	0	0	0	0	0	0	0	0
FAS1	K00668	0	0	0	0	0	0	0	0	0	0	0	0	0	0	0	0	0
fas	K11533	0	0	0	0	0	0	0	0	0	0	0	0	0	0	0	0	0
fabD	K00645	1	1	1	1	1	1	1	1	1	1	1	0	1	1	1	0	1
M00083: Fatty acid biosynthesis, elongation
FASN	K00665	0	0	0	0	0	0	0	0	0	0	0	0	0	0	0	0	0
FAS2	K00667	0	0	0	0	0	0	0	0	0	0	0	0	0	0	0	0	0
FAS1	K00668	0	0	0	0	0	0	0	0	0	0	0	0	0	0	0	0	0
fas	K11533	0	0	0	0	0	0	0	0	0	0	0	0	0	0	0	0	0
fabB	K00647	1	1	0	1	1	0	1	0	1	0	0	0	0	0	0	0	0
fabF, OXSM, CEM1	K09458	1	1	1	0	1	1	1	1	1	1	1	0	1	1	1	0	1
fabG, OAR1	K00059	1	1	1	1	1	1	1	1	1	1	1	1	1	1	1	1	1
fabZ	K02372	1	1	1	1	1	1	1	1	1	1	1	1	0	0	0	0	1
fabA	K01716	1	0	1	1	1	1	1	1	0	0	0	0	0	0	0	0	0
lpxC-fabZ	K16363	0	0	0	0	0	0	0	0	0	0	0	0	0	0	0	0	0
fabI	K00208	1	1	1	1	1	1	1	1	1	1	1	0	0	0	0	0	1
fabK	K02371	0	0	0	0	0	0	0	0	1	1	1	0	0	0	0	0	0
fabL	K10780	0	0	0	0	0	0	0	0	0	0	0	0	0	0	0	0	0
fabV, ter	K00209	0	0	0	0	0	0	0	0	0	0	0	0	0	0	0	0	0
M00881: octanoyl-ACP => dihydrolipoyl-E2/H
lipB	K03801	1	1	1	0	1	1	1	1	1	1	1	0	1	1	1	1	1
lipA, LIAS, LIP1, LIP5	K03644	1	1	1	1	1	1	1	1	1	1	1	1	1	1	1	1	1
M00883: octanoyl-ACP => dihydrolipoyl-H => dihydrolipoyl-E2
LIPT2, LIP2	K23735	0	0	0	0	0	0	0	0	0	0	0	0	0	0	0	0	0
lipM	K23734	0	0	0	0	0	0	0	0	0	0	0	0	0	0	0	0	0
lipA, LIAS, LIP1, LIP5	K03644	1	1	1	1	1	1	1	1	1	1	1	1	1	1	1	1	1
LIPT1	K10105	0	0	0	0	0	0	0	0	0	0	0	0	0	0	0	0	0
lipL	K16869	0	0	0	0	0	0	0	0	0	0	0	0	0	0	0	0	0
